# Supplementary material for: Multi-Omic and Spatial Profiling Identifies an Epithelial DKK1 Associated with Microenvironmental Remodeling in Pancreatic Ductal Adenocarcinoma
Source: Curr Issues Mol Biol. 2026 Feb 5;48(2):182. doi: 10.3390/cimb48020182 (PMC12939099; doi:10.3390/cimb48020182)
Supplement: Supplementary file 1 [file cimb-48-00182-s001.zip]

Archive with 1 entries (1 files):
- cimb-4083088-supplementary.pdf
